# Supplementary material for: Cancer screening activity results in overdiagnosis and overtreatment of papillary thyroid cancer: A 10-year experience at a single institution
Source: PLoS One. 2020 Jul 21;15(7):e0236257. doi: 10.1371/journal.pone.0236257 (PMC7373277; doi:10.1371/journal.pone.0236257)
Supplement: S1 Data — (XLS) [file pone.0236257.s001.xls]

## Sheet: Arkusz1
Year	Thyroid malignancy: 1-before surgery, 2-after surgery	Age: 1<55; 2>=55	Type of surgery: 1-total; 2-no total,	Reoperation needed: 1-no; 2-yes	Histopathological type of cancer: 1-papillary, 2-follicular, 3-medullary, 4-undifferentiated, 5-sarcoma, 6-secondary, 7-squamous, 8-lymphoma, 9-plasmocytoma	Stage: 1-I, 2-II, 3-III, 4-IV	pT:1-pT1a, 2-pT1b, 3-pT2, 4-pT3, 5-pT4a, 6-pT4b, 7-pTm	pN: 1-pN0,2-pN1a, 3-pN1b, 4-pNx	pM: 1-pM0, 2-pM1, 3-pMx	Solitary -1, Multifocal -2	Hypoechogenicity yes-1 no-2	tumor size 1: <5mm, 2: 5mm-10mm	min. cN1a yes-1 no-2	microcalcifications 1-yes 2-no	tumor shape 1-regular, 2-irregular	sharpen margins yes-1 no-2	vascularity high-1 low-2	Bilateral 1-yes 2-no	Presurgical dignosis of multifocality 1-yes 2-no	Presurgical diagnosis of bilaterality 1-yes 2-no	Number of foci 1-1 2-2 3-3 4-4	Cancer screening activity 1-yes 2-no	Presens of TC symptom 1-yes 2-no	Risk factors of TC 1-yes 2-no	Recurrence 1-yes 2 no	Deaths due to TC 1-yes 2-no
2017	1	2	1	1	1	1	1	2	1	1	2	2	2	2	1	1	2	1	2	2	1	1	2	2	2	2
2017	1	2	1	1	1	1	1	2	1	2	2	2	2	2	1	1	2	1	2	2	1	1	2	2	2	2
2011	1	1	1	1	3	1	1	1	1	1	2	1	2	2	1	1	2	2	2	2	1	1	2	2	2	2
2015	1	1	1	1	3	1	1	1	1	1	2	1	2	2	1	1	2	2	2	2	1	1	2	2	2	2
2015	1	1	1	1	1	1	1	1	1	1	1	2	1	1	2	2	1	2	2	2	1	1	2	2	2	2
2016	1	1	1	1	1	1	1	1	1	1	2	1	2	2	1	1	2	2	2	2	1	1	2	2	2	2
2016	1	2	1	1	1	1	1	2	1	1	1	2	1	1	2	2	1	2	2	2	1	1	2	2	2	2
2017	1	1	1	1	1	1	1	1	1	1	2	2	2	2	1	1	2	2	2	2	1	1	2	2	2	2
2008	1	1	1	1	1	1	1	1	1	1	1	2	2	2	1	1	2	2	2	2	1	1	2	2	2	2
2008	1	2	1	1	1	1	1	1	1	1	1	2	2	2	1	1	2	2	2	2	1	1	2	2	2	2
2008	1	1	1	1	1	1	1	1	1	1	1	2	2	2	1	1	2	2	2	2	1	1	2	2	2	2
2008	1	2	1	1	1	1	1	1	1	1	1	2	2	2	1	1	2	2	2	2	1	1	2	2	2	2
2008	1	1	1	1	1	1	1	1	1	1	1	2	2	2	1	1	2	2	2	2	1	1	2	2	2	2
2008	1	1	1	1	1	1	1	1	1	1	2	1	2	2	1	1	2	2	2	2	1	1	2	2	2	2
2009	1	2	1	1	1	1	1	1	1	1	1	2	2	2	1	1	2	2	2	2	1	1	2	2	2	2
2009	1	1	1	1	1	1	1	1	1	1	1	2	2	2	1	1	2	2	2	2	1	1	2	2	2	2
2009	1	1	1	1	1	1	1	1	1	1	2	1	2	2	2	1	2	2	2	2	1	1	2	2	2	2
2009	1	2	1	1	1	1	1	1	1	1	1	1	1	2	1	1	2	2	2	2	1	1	2	2	2	2
2009	1	2	1	1	1	1	1	1	1	1	2	2	2	1	1	2	1	2	2	2	1	1	2	2	2	2
2010	1	1	1	1	1	1	1	1	1	1	2	1	2	2	1	1	2	2	2	2	1	1	2	2	2	2
2010	1	1	1	1	1	1	1	1	1	1	2	1	2	2	1	1	2	2	2	2	1	1	2	2	2	2
2011	1	1	2	1	1	1	1	1	1	1	2	1	2	2	1	1	2	2	2	2	1	1	2	2	2	2
2011	1	1	2	1	1	1	1	1	1	1	2	1	2	2	1	1	2	2	2	2	1	1	2	2	2	2
2012	1	2	1	1	1	1	1	1	1	1	2	1	2	2	1	1	2	2	2	2	1	1	2	2	2	2
2012	1	2	2	2	1	1	1	1	1	1	2	1	2	2	1	1	2	2	2	2	1	1	2	2	2	2
2012	1	1	1	1	1	1	1	1	1	1	2	1	2	2	1	1	2	2	2	2	1	1	2	2	2	2
2012	1	1	1	1	1	1	1	1	1	1	2	1	2	2	1	1	2	2	2	2	1	1	2	2	2	2
2013	1	2	1	1	1	1	1	1	1	1	2	1	2	2	1	1	2	2	2	2	1	1	2	2	2	2
2013	1	2	1	1	1	1	1	1	1	1	2	1	2	2	1	1	2	2	2	2	1	1	2	2	2	2
2013	1	1	1	1	1	1	1	1	1	1	2	1	2	2	1	1	2	2	2	2	1	1	2	2	2	2
2013	1	1	1	1	1	1	1	1	1	1	1	2	1	1	2	2	1	2	2	2	1	1	2	2	2	2
2013	1	2	1	1	1	1	1	1	1	1	1	2	1	1	2	2	1	2	2	2	1	1	2	2	2	2
2014	1	2	1	1	1	1	1	1	1	1	2	1	2	2	1	1	2	2	2	2	1	1	2	2	2	2
2014	1	2	1	1	1	1	1	2	1	2	2	2	2	2	1	1	2	2	2	2	1	1	2	2	2	2
2014	1	1	1	1	1	1	1	1	1	1	2	2	2	2	1	1	2	2	2	2	1	1	2	2	2	2
2014	1	2	1	1	1	1	1	1	1	1	2	1	2	2	1	1	2	2	2	2	1	1	2	2	2	2
2014	1	1	1	1	1	1	1	1	1	1	2	1	2	2	2	1	1	2	2	2	1	1	2	2	2	2
2015	1	2	1	1	1	1	1	1	1	1	2	1	2	2	1	1	2	2	2	2	1	1	2	2	2	2
2015	1	1	1	1	1	1	1	1	1	1	2	1	2	2	1	1	2	2	2	2	1	1	2	2	2	2
2015	1	2	1	1	1	1	1	1	1	1	2	1	2	2	1	1	2	2	2	2	1	1	2	2	2	2
2015	1	1	1	1	1	1	1	2	1	1	1	2	1	1	2	2	1	2	2	2	1	1	2	2	2	2
2015	1	1	1	2	1	1	1	1	1	1	2	1	2	2	1	1	2	2	2	2	1	1	2	2	2	2
2015	1	1	1	2	1	1	1	1	1	1	2	1	2	2	1	1	2	2	2	2	1	1	2	2	2	2
2015	1	1	1	1	1	1	1	1	1	1	2	1	2	2	1	1	2	2	2	2	1	1	2	2	2	2
2015	1	1	1	1	1	1	1	1	1	1	2	1	2	2	1	1	2	2	2	2	1	1	2	2	2	2
2015	1	1	1	1	1	1	1	1	1	1	2	1	2	2	1	1	2	2	2	2	1	1	2	2	2	2
2015	1	1	1	1	1	1	1	1	1	1	2	1	2	2	1	1	2	2	2	2	1	1	2	2	2	2
2015	1	1	1	1	1	1	1	1	1	1	2	1	2	2	1	1	2	2	2	2	1	1	2	2	2	2
2015	1	2	1	1	1	1	1	1	1	1	2	1	2	2	1	1	2	2	2	2	1	1	2	2	2	2
2016	1	1	1	1	1	1	1	1	1	1	2	1	2	2	1	1	2	2	2	2	1	1	2	2	2	2
2016	1	1	1	1	1	1	1	1	1	1	2	1	2	2	1	1	2	2	2	2	1	1	2	2	2	2
2016	1	2	1	1	1	1	1	1	1	1	2	1	2	2	1	1	2	2	2	2	1	1	2	2	2	2
2016	1	1	1	1	1	1	1	1	1	1	2	1	2	2	1	1	2	2	2	2	1	1	2	2	2	2
2016	1	2	1	1	1	1	1	2	1	1	1	2	1	1	2	2	1	2	2	2	1	1	2	2	2	2
2016	1	1	1	1	1	1	1	2	1	1	1	2	1	1	2	2	1	2	2	2	1	1	2	2	2	2
2016	1	1	2	2	1	1	1	1	1	1	2	1	2	2	1	1	2	2	2	2	1	1	2	2	2	2
2016	1	1	2	2	1	1	1	1	1	1	2	1	2	2	1	1	2	2	2	2	1	1	2	2	2	2
2016	1	1	1	1	1	1	1	1	1	1	2	1	2	2	1	1	2	2	2	2	1	1	2	2	2	2
2016	1	1	1	1	1	1	1	1	1	1	2	1	2	2	1	1	2	2	2	2	1	1	2	2	2	2
2016	1	2	1	1	1	1	1	1	1	1	2	1	2	2	1	1	2	2	2	2	1	1	2	2	2	2
2016	1	1	1	1	1	1	1	2	1	1	1	2	1	1	2	2	1	2	2	2	1	1	2	2	2	2
2016	1	1	1	1	1	1	1	1	1	1	2	1	2	2	1	1	2	2	2	2	1	1	2	2	2	2
2016	1	2	1	1	1	1	1	1	1	1	2	1	2	2	1	1	2	2	2	2	1	1	2	2	2	2
2016	1	1	1	1	1	1	1	1	1	1	2	1	2	2	1	1	2	2	2	2	1	1	2	2	2	2
2016	1	1	1	1	1	1	1	1	1	1	2	1	2	2	1	1	2	2	2	2	1	1	2	2	2	2
2016	1	2	1	1	1	1	1	1	1	1	2	1	2	2	1	1	2	2	2	2	1	1	2	2	2	2
2016	1	2	1	1	1	1	1	1	1	1	2	1	2	2	1	1	2	2	2	2	1	1	2	2	2	2
2016	1	1	1	1	1	1	1	2	1	1	2	1	2	2	1	1	2	2	2	2	1	1	2	2	2	2
2017	1	2	1	1	1	1	1	1	1	1	2	2	2	2	1	1	2	2	2	2	1	1	2	2	2	2
2017	1	1	1	1	1	1	1	2	1	1	1	2	1	1	2	2	1	2	2	2	1	1	2	2	2	2
2017	1	2	1	1	1	1	1	1	1	1	1	2	1	1	2	2	1	2	2	2	1	1	2	2	2	2
2017	1	2	1	1	1	1	1	1	1	1	2	2	2	2	1	1	2	2	2	2	1	1	2	2	2	2
2017	1	1	2	1	1	1	1	1	1	1	2	2	2	2	1	1	2	2	2	2	1	1	2	2	2	2
2011	1	1	1	1	3	1	2	1	1	1	1	2	2	1	2	2	1	2	2	2	1	1	2	2	2	2
2011	1	1	1	1	1	1	2	1	1	1	1	2	2	2	1	1	2	2	2	2	1	1	2	2	2	2
2013	1	2	1	1	1	1	2	1	1	1	1	2	2	2	1	1	2	2	2	2	1	1	2	2	2	2
2014	1	1	1	1	1	1	2	1	1	1	1	2	2	2	1	1	2	2	2	2	1	1	2	2	2	2
2016	1	2	1	1	1	1	2	1	1	1	1	2	2	2	1	1	2	2	2	2	1	1	2	2	2	2
2009	1	1	1	1	1	1	2	1	1	1	1	2	2	2	1	1	2	2	2	2	1	1	2	2	2	2
2010	1	1	1	1	1	1	2	1	1	1	1	2	2	2	1	1	2	2	2	2	1	1	2	2	2	2
2010	1	1	1	1	1	1	2	1	1	1	1	2	2	2	1	1	2	2	2	2	1	1	2	2	2	2
2010	1	1	1	1	1	1	2	1	1	1	1	2	2	2	1	1	2	2	2	2	1	1	2	2	2	2
2010	1	2	1	1	1	1	2	1	1	1	1	2	2	2	1	1	2	2	2	2	1	1	2	2	2	2
2010	1	2	1	1	1	1	2	1	1	1	1	2	2	2	1	1	2	2	2	2	1	1	2	2	2	2
2010	1	1	1	1	1	1	2	1	1	1	1	2	2	2	1	1	2	2	2	2	1	1	2	2	2	2
2011	1	2	1	1	1	1	2	1	1	1	1	2	2	2	1	1	2	2	2	2	1	1	2	2	2	2
2012	1	1	1	1	1	1	2	1	1	1	1	2	2	2	1	1	2	2	2	2	1	1	2	2	2	2
2012	1	2	1	1	1	3	2	1	1	1	1	2	2	2	1	1	2	2	2	2	1	1	2	2	2	2
2012	1	1	1	1	1	1	2	1	1	1	1	2	2	2	1	1	2	2	2	2	1	1	2	2	2	2
2012	1	1	1	1	1	1	2	1	1	1	1	2	2	2	1	1	2	2	2	2	1	1	2	2	2	2
2012	1	1	1	1	1	1	2	1	1	1	1	2	2	2	1	1	2	2	2	2	1	1	2	2	2	2
2012	1	1	1	1	1	1	2	1	1	1	1	2	2	2	1	1	2	2	2	2	1	1	2	2	2	2
2012	1	1	1	1	1	1	2	1	1	1	1	2	2	2	1	1	2	2	2	2	1	1	2	2	2	2
2012	1	1	1	1	1	1	2	2	1	1	1	2	2	2	1	1	2	2	2	2	1	1	2	2	2	2
2013	1	1	1	1	1	1	2	1	1	1	1	2	2	2	1	1	2	2	2	2	1	1	2	2	2	2
2013	1	1	1	1	1	1	2	1	1	1	1	2	2	2	1	1	2	2	2	2	1	1	2	2	2	2
2013	1	2	1	1	1	1	2	1	1	1	1	2	2	2	1	1	2	2	2	2	1	1	2	2	2	2
2013	1	1	1	1	1	1	2	1	1	1	1	2	2	2	1	1	2	2	2	2	1	1	2	2	2	2
2013	1	2	1	1	1	1	2	1	1	1	1	2	2	2	1	1	2	2	2	2	1	1	2	2	2	2
2013	1	1	1	1	1	1	2	1	1	1	1	2	2	2	1	1	2	2	2	2	1	1	2	2	2	2
2013	1	2	1	1	1	1	2	1	1	1	1	2	2	2	1	1	2	2	2	2	1	1	2	2	2	2
2013	1	1	1	1	1	1	2	1	1	1	1	2	2	2	1	1	2	2	2	2	1	1	2	2	2	2
2013	1	2	1	1	1	1	2	1	1	1	1	2	2	2	1	1	2	2	2	2	1	1	2	2	2	2
2013	1	1	1	1	1	1	2	1	1	1	1	2	2	2	1	1	2	2	2	2	1	1	2	2	2	2
2013	1	1	1	1	1	1	2	1	1	1	1	2	2	2	1	1	2	2	2	2	1	1	2	2	2	2
2013	1	2	1	1	1	1	2	1	1	1	1	2	2	2	1	1	2	2	2	2	1	1	2	2	2	2
2013	1	2	1	1	1	1	2	1	1	1	1	2	2	2	1	1	2	2	2	2	1	1	2	2	2	2
2013	1	1	1	1	1	1	2	1	1	1	1	2	2	2	1	1	2	2	2	2	1	1	2	2	2	2
2014	1	2	1	1	1	1	2	1	1	1	1	2	2	2	1	1	2	2	2	2	1	1	2	2	2	2
2014	1	1	1	1	1	1	2	1	1	1	1	2	2	2	1	1	2	2	2	2	1	1	2	2	2	2
2014	1	2	1	1	1	1	2	1	1	1	1	2	2	2	1	1	2	2	2	2	1	1	2	2	2	2
2014	1	1	1	1	1	1	2	1	1	1	1	2	2	2	1	1	2	2	2	2	1	1	2	2	2	2
2014	1	1	1	1	1	1	2	1	1	1	1	2	2	2	1	1	2	2	2	2	1	1	2	2	2	2
2014	1	1	1	1	1	1	2	1	1	1	1	2	2	2	1	1	2	2	2	2	1	1	2	2	2	2
2014	1	2	1	1	1	1	2	1	1	1	1	2	2	2	1	1	2	2	2	2	1	1	2	2	2	2
2014	1	2	1	1	1	1	2	1	1	1	1	2	2	2	1	1	2	2	2	2	1	1	2	2	2	2
2014	1	1	1	1	1	1	2	1	1	1	1	2	2	2	1	1	2	2	2	2	1	1	2	2	2	2
2014	1	2	1	1	1	1	2	1	1	1	1	2	2	2	1	1	2	2	2	2	1	1	2	2	2	2
2014	1	1	1	1	1	1	2	1	1	2	1	2	2	2	1	1	2	2	2	2	1	1	2	2	2	2
2015	1	2	1	1	1	1	2	1	1	1	1	2	2	2	1	1	2	2	2	2	1	1	2	2	2	2
2015	1	1	1	2	1	1	2	1	1	1	1	2	2	2	1	1	2	2	2	2	1	1	2	2	2	2
2015	1	1	1	1	1	1	2	1	1	1	1	2	2	2	1	1	2	2	2	2	1	1	2	2	2	2
2015	1	2	1	1	1	1	2	1	1	1	1	2	2	2	1	1	2	2	2	2	1	1	2	2	2	2
2015	1	1	1	1	1	1	2	1	1	1	1	2	2	2	1	1	2	2	2	2	1	1	2	2	2	2
2015	1	2	1	1	1	1	2	1	1	2	1	2	2	2	1	1	2	2	2	2	1	1	2	2	2	2
2015	1	2	1	1	1	1	2	1	1	1	1	2	2	2	1	1	2	2	2	2	1	1	2	2	2	2
2015	1	1	1	1	1	1	2	1	1	1	1	2	2	2	1	1	2	2	2	2	1	1	2	2	2	2
2015	1	1	1	1	1	1	2	1	1	1	1	2	2	2	1	1	2	2	2	2	1	1	2	2	2	2
2015	1	1	2	1	2	1	2	1	1	1	1	2	2	2	1	1	2	2	2	2	1	1	2	2	2	2
2015	1	1	1	1	1	1	2	1	1	1	1	2	2	2	1	1	2	2	2	2	1	1	2	2	2	2
2015	1	1	1	2	1	1	2	1	1	1	1	2	2	2	1	1	2	2	2	2	1	1	2	2	2	2
2015	1	2	1	1	1	1	2	1	1	1	1	2	2	2	1	1	2	2	2	2	1	1	2	2	2	2
2015	1	1	1	2	1	1	2	1	1	1	1	2	2	2	1	1	2	2	2	2	1	1	2	2	2	2
2015	1	1	1	1	1	1	2	1	1	1	1	2	2	2	1	1	2	2	2	2	1	1	2	2	2	2
2015	1	1	1	1	1	1	2	1	1	1	1	2	2	2	1	1	2	2	2	2	1	1	2	2	2	2
2015	1	1	1	1	1	1	2	1	1	1	1	2	2	2	1	1	2	2	2	2	1	1	2	2	2	2
2015	1	2	1	1	1	1	2	1	1	1	1	2	2	2	1	1	2	2	2	2	1	1	2	2	2	2
2015	1	2	1	1	1	1	2	1	1	1	1	2	2	2	1	1	2	2	2	2	1	1	2	2	2	2
2015	1	2	1	1	1	1	2	1	1	1	1	2	2	2	1	1	2	2	2	2	1	1	2	2	2	2
2015	1	1	1	1	1	1	2	1	1	2	1	2	2	2	1	1	2	2	2	2	1	1	2	2	2	2
2015	1	2	1	1	1	1	2	1	1	1	1	2	2	2	1	1	2	2	2	2	1	1	2	2	2	2
2015	1	1	1	1	1	1	2	1	1	2	1	2	2	2	1	1	2	2	2	2	1	1	2	2	2	2
2015	1	1	1	1	1	1	2	1	1	1	1	2	2	2	1	1	2	2	2	2	1	1	2	2	2	2
2015	1	2	1	1	1	1	2	1	1	1	1	2	2	2	1	1	2	2	2	2	1	1	2	2	2	2
2015	1	1	1	1	1	1	2	1	1	1	1	2	2	2	1	1	2	2	2	2	1	1	2	2	2	2
2015	1	1	1	1	1	1	2	1	1	1	1	2	2	2	1	1	2	2	2	2	1	1	2	2	2	2
2015	1	2	1	1	1	1	2	1	1	1	1	2	2	2	1	1	2	2	2	2	1	1	2	2	2	2
2015	1	1	1	1	1	1	2	1	1	1	1	2	2	2	1	1	2	2	2	2	1	1	2	2	2	2
2015	1	1	1	1	1	1	2	1	1	1	1	2	2	2	1	1	2	2	2	2	1	1	2	2	2	2
2016	1	1	1	1	1	1	2	1	1	1	1	2	2	2	1	1	2	2	2	2	1	1	2	2	2	2
2016	1	1	1	1	1	1	2	1	1	1	1	2	2	2	1	1	2	2	2	2	1	1	2	2	2	2
2016	1	1	1	1	1	1	2	1	1	1	1	2	2	2	1	1	2	2	2	2	1	1	2	2	2	2
2016	1	1	1	1	1	1	2	1	1	1	1	2	2	2	1	1	2	2	2	2	1	1	2	2	2	2
2016	1	2	1	1	1	1	2	1	1	1	1	2	2	2	1	1	2	2	2	2	1	1	2	2	2	2
2016	1	2	1	1	1	1	2	1	1	2	1	2	2	2	1	1	2	2	2	2	1	1	2	2	2	2
2016	1	1	1	1	1	1	2	1	1	1	1	2	2	2	1	1	2	2	2	2	1	1	2	2	2	2
2016	1	1	1	1	1	1	2	1	1	1	1	2	2	2	1	1	2	2	2	2	1	1	2	2	2	2
2016	1	2	1	1	1	1	2	1	1	1	1	2	2	2	1	1	2	2	2	2	1	1	2	2	2	2
2016	1	1	1	1	1	1	2	1	1	1	1	2	2	2	1	1	2	2	2	2	1	1	2	2	2	2
2016	1	1	1	1	1	1	2	1	1	2	1	2	2	2	1	1	2	2	2	2	1	1	2	2	2	2
2016	1	1	1	1	1	1	2	1	1	1	1	2	2	2	1	1	2	2	2	2	1	1	2	2	2	2
2016	1	2	1	1	1	1	2	1	1	1	1	2	2	2	1	1	2	2	2	2	1	1	2	2	2	2
2016	1	1	1	1	1	1	2	1	1	1	1	2	2	2	1	1	2	2	2	2	1	1	2	2	2	2
2016	1	1	1	1	1	1	2	1	1	1	1	2	2	2	1	1	2	2	2	2	1	1	2	2	2	2
2016	1	1	1	1	1	1	2	1	1	1	1	2	2	2	1	1	2	2	2	2	1	1	2	2	2	2
2016	1	1	1	1	1	1	2	1	1	1	1	2	2	2	1	1	2	2	2	2	1	1	2	2	2	2
2016	1	1	1	1	1	1	2	1	1	1	1	2	2	2	1	1	2	2	2	2	1	1	2	2	2	2
2016	1	2	1	1	1	1	2	1	1	1	1	2	2	2	1	1	2	2	2	2	1	1	2	2	2	2
2016	1	1	1	1	1	1	2	1	1	1	1	2	2	2	1	1	2	2	2	2	1	1	2	2	2	2
2016	1	2	1	1	1	1	2	1	1	1	1	2	2	2	1	1	2	2	2	2	1	1	2	2	2	2
2016	1	1	1	1	1	1	2	1	1	1	1	2	2	2	1	1	2	2	2	2	1	1	2	2	2	2
2016	1	1	1	1	1	1	2	1	1	1	1	2	2	2	1	1	2	2	2	2	1	1	2	2	2	2
2017	1	1	1	1	1	1	2	1	1	1	1	2	2	2	1	1	2	2	2	2	1	1	2	2	2	2
2017	1	1	1	1	1	1	2	1	1	1	1	2	2	2	1	1	2	2	2	2	1	1	2	2	2	2
2017	1	2	1	1	1	1	2	1	1	1	1	2	2	2	1	1	2	2	2	2	1	1	2	2	2	2
2017	1	1	2	1	1	1	2	4	1	1	1	2	2	2	1	1	2	2	2	2	1	1	2	2	2	2
2017	1	2	1	1	1	1	2	1	1	1	1	2	2	2	1	1	2	2	2	2	1	1	2	2	2	2
2017	1	2	1	1	1	1	2	1	1	1	1	2	2	2	1	1	2	2	2	2	1	1	2	2	2	2
2017	1	1	1	1	1	1	2	1	1	1	1	2	2	2	1	1	2	2	2	2	1	1	2	2	2	2
2017	1	2	1	1	1	1	2	1	1	1	1	2	2	2	1	1	2	2	2	2	1	1	2	2	2	2
2017	1	2	1	1	1	1	2	1	1	2	1	2	2	2	1	1	2	2	2	2	1	1	2	2	2	2
2017	1	2	1	1	1	1	2	1	1	1	1	2	2	2	1	1	2	2	2	2	1	1	2	2	2	2
2017	1	2	1	1	1	1	2	1	1	1	1	2	2	2	1	1	2	2	2	2	1	1	2	2	2	2
2017	1	1	1	1	1	2	2	3	1	1	1	2	1	2	1	1	2	2	2	2	1	1	2	2	2	2
2017	1	2	1	1	1	1	2	1	1	2	1	2	2	2	1	1	2	2	2	2	1	1	2	2	2	2
2017	1	2	2	2	1	1	2	4	1	1	1	2	2	2	1	1	2	2	2	2	1	1	2	2	2	2
2017	1	2	1	1	1	1	2	4	1	1	1	2	2	2	1	1	2	2	2	2	1	1	2	2	2	2
2017	1	1	1	1	1	2	2	2	1	1	1	2	2	2	1	1	2	2	2	2	1	1	2	2	2	2
2017	1	1	2	2	1	1	2	4	1	1	1	2	2	2	1	1	2	2	2	2	1	1	2	2	2	2
2017	1	1	1	1	1	1	2	4	1	1	1	2	2	2	1	1	2	2	2	2	1	1	2	2	2	2
2017	1	1	1	1	1	1	2	1	1	1	1	2	2	2	1	1	2	2	2	2	1	1	2	2	2	2
2017	1	2	1	1	1	1	2	1	1	1	1	2	2	2	1	1	2	2	2	2	1	1	2	2	2	2
2013	1	2	1	1	1	1	3	1	1	1	1	2	2	2	1	1	2	2	2	2	1	1	2	2	2	2
2015	1	1	1	1	1	1	3	1	1	1	1	2	2	2	1	1	2	2	2	2	1	1	2	2	2	2
2009	1	1	1	1	1	1	4	1	1	1	1	2	2	2	1	1	2	2	2	2	1	1	2	2	2	2
2010	1	1	2	1	1	1	2	4	3	1	1	2	2	2	1	1	2	2	2	2	1	1	2	2	2	2
2011	1	2	2	1	1	1	2	4	3	1	1	2	2	2	1	1	2	2	2	2	1	1	2	2	2	2
2011	1	1	2	1	1	1	2	4	3	1	1	2	2	2	1	1	2	2	2	2	1	1	2	2	2	2
2009	1	2	1	1	1	1	3	4	3	1	1	2	2	2	1	1	2	2	2	2	1	1	2	2	2	2
2015	1	2	1	1	1	1	1	2	1	2	1	2	2	1	2	2	1	1	1	2	2	1	2	2	2	2
2008	1	1	1	1	1	1	1	1	1	2	1	2	1	1	2	2	1	2	1	2	2	1	2	2	2	2
2015	1	2	1	1	1	1	1	1	1	1	1	2	2	1	2	2	1	2	1	2	2	1	2	2	2	2
2013	1	2	1	1	1	1	1	2	1	2	1	2	1	1	2	2	1	1	2	2	2	1	2	2	2	2
2015	1	2	1	1	1	1	1	2	1	1	1	2	1	1	2	2	1	1	2	2	2	1	2	2	2	2
2016	1	2	1	1	1	1	1	2	1	2	1	2	1	1	2	2	1	1	2	2	2	1	2	2	2	2
2015	1	1	1	2	1	1	1	2	1	1	1	2	1	1	2	2	1	2	2	2	2	1	2	2	2	2
2015	1	1	1	1	1	1	1	2	1	1	1	2	1	1	2	2	1	2	2	2	2	1	2	2	2	2
2016	1	2	1	1	1	1	1	2	1	1	1	2	1	1	2	2	1	2	2	2	2	1	2	2	2	2
2017	1	2	1	1	1	1	1	2	1	1	1	2	1	1	2	2	1	2	2	2	2	1	2	2	2	2
2017	1	2	1	1	1	3	1	2	1	2	1	2	1	1	2	2	1	2	2	2	2	1	2	2	2	2
2016	1	2	2	2	1	1	1	2	1	2	1	2	1	1	2	2	1	1	1	1	3	1	2	2	2	2
2016	1	2	2	2	1	1	1	2	1	1	1	2	1	1	2	2	1	1	1	1	3	1	2	2	2	2
2015	1	2	1	1	1	1	1	2	1	1	1	2	1	1	2	2	1	1	2	1	3	1	2	2	2	2
2015	1	2	1	1	1	1	1	2	1	1	1	2	1	1	2	2	1	1	2	1	3	1	2	2	2	2
2017	1	2	1	1	1	1	1	2	1	1	1	2	1	1	2	2	1	1	1	2	3	1	2	2	2	2
2017	1	2	2	2	1	1	1	2	1	1	1	2	1	1	2	2	1	1	1	2	3	1	2	2	2	2
2016	1	1	2	2	1	1	1	2	1	2	1	2	2	1	2	1	1	2	1	2	3	1	2	2	2	2
2016	1	2	1	1	1	1	1	2	1	2	1	2	2	1	2	1	1	2	1	2	3	1	2	2	2	2
2017	1	2	1	1	1	1	1	2	1	1	1	1	2	1	2	2	1	2	1	2	3	1	2	2	2	2
2010	1	2	1	1	1	1	1	1	1	1	1	2	2	1	2	2	1	2	2	2	3	1	2	2	2	2
2009	2	2	1	1	1	1	1	1	1	2	1	2	2	2	1	1	2	2	2	2	1	1	2	2	2	2
2011	2	1	2	2	1	1	1	1	1	1	2	1	2	2	1	1	2	2	2	2	1	1	2	2	2	2
2012	2	1	1	1	1	1	1	1	1	1	2	1	2	2	1	1	2	2	2	2	1	1	2	2	2	2
2012	2	2	2	2	1	1	1	1	1	1	1	2	1	1	2	2	1	2	2	2	1	1	2	2	2	2
2013	2	1	2	2	1	1	1	1	1	1	2	1	2	2	1	1	2	2	2	2	1	1	2	2	2	2
2015	2	1	1	1	1	1	1	1	1	1	2	1	2	2	1	1	2	2	2	2	1	1	2	2	2	2
2015	2	2	1	1	1	1	1	1	1	1	2	1	2	2	1	1	2	2	2	2	1	1	2	2	2	2
2017	2	1	2	1	1	1	1	1	1	1	2	2	2	2	1	1	2	2	2	2	1	1	2	2	2	2
2017	2	1	2	2	1	1	1	2	1	1	2	2	2	2	1	1	2	2	2	2	1	1	2	2	2	2
2017	2	2	2	2	1	1	1	1	1	1	2	2	2	2	1	1	2	2	2	2	1	1	2	2	2	2
2012	2	1	1	1	1	1	2	1	1	1	1	2	2	2	1	1	2	2	2	2	1	1	2	2	2	2
2014	2	1	1	1	1	1	2	1	1	1	1	2	2	2	1	1	2	2	2	2	1	1	2	2	2	2
2014	2	2	1	1	1	1	2	1	1	1	1	2	2	2	1	1	2	2	2	2	1	1	2	2	2	2
2014	2	2	1	1	1	1	2	1	1	1	1	2	2	2	1	1	2	2	2	2	1	1	2	2	2	2
2015	2	1	2	2	1	1	2	1	1	1	1	2	2	2	1	1	2	2	2	2	1	1	2	2	2	2
2015	2	2	2	1	1	1	2	1	1	1	1	2	2	2	1	1	2	2	2	2	1	1	2	2	2	2
2017	2	1	1	1	1	1	2	1	1	1	1	2	2	2	1	1	2	2	2	2	1	1	2	2	2	2
2017	2	2	2	2	1	1	2	4	1	1	1	2	2	2	1	1	2	2	2	2	1	1	2	2	2	2
2017	2	1	2	2	1	1	2	4	1	1	1	2	2	2	1	1	2	2	2	2	1	1	2	2	2	2
2017	2	2	2	2	1	1	2	4	1	1	1	2	2	2	1	1	2	2	2	2	1	1	2	2	2	2
2017	2	1	2	1	1	1	2	4	1	1	1	2	2	2	1	1	2	2	2	2	1	1	2	2	2	2
2017	2	2	1	1	1	1	2	4	1	2	1	2	2	2	1	1	2	2	2	2	1	1	2	2	2	2
2011	2	1	2	2	1	1	2	4	3	1	1	2	2	2	1	1	2	2	2	2	1	1	2	2	2	2
2011	2	2	2	2	1	1	2	4	3	2	1	2	2	2	1	1	2	2	2	2	1	1	2	2	2	2
2017	2	1	1	1	1	1	2	1	1	1	1	2	2	2	1	1	2	2	2	2	1	1	2	2	2	2
2011	2	1	1	1	1	1	1	1	1	2	1	2	1	1	2	2	1	2	1	2	2	1	2	2	2	2
2017	2	1	1	1	1	1	1	2	1	1	1	1	2	1	2	2	1	1	1	2	3	1	2	2	2	2
2008	2	2	2	2	1	1	1	2	2	2	1	2	1	1	2	2	1	1	2	2	3	1	2	2	2	2
2010	1	2	2	1	4	4	6	3	1	1	1	2	1	1	2	2	1	2	1	2	1	2	1	1	1	1
2009	1	1	1	1	1	1	1	1	1	1	1	2	2	2	1	2	2	2	2	2	1	2	1	1	2	2
2009	1	1	1	1	1	1	1	2	1	2	1	2	1	2	1	2	2	2	2	2	1	2	1	1	2	2
2013	1	1	1	1	1	1	1	2	1	2	2	1	2	2	1	1	2	2	2	2	1	2	1	1	2	2
2015	1	1	2	1	2	1	1	1	1	1	2	1	2	2	1	1	2	2	2	2	1	2	1	1	2	2
2013	1	1	1	1	1	1	2	1	1	1	1	2	2	1	2	2	1	2	2	2	1	2	1	1	2	2
2013	1	2	1	1	1	1	2	1	1	1	1	2	2	1	2	2	1	2	2	2	1	2	1	1	2	2
2015	1	1	1	1	1	2	2	1	1	1	1	2	2	1	2	2	1	2	2	2	1	2	1	1	2	2
2016	1	1	1	1	3	1	2	1	1	2	1	2	2	1	2	2	1	2	2	2	1	2	1	1	2	2
2017	1	1	1	2	3	2	2	2	1	1	1	2	1	1	2	2	1	2	2	2	1	2	1	1	1	2
2015	1	1	2	2	1	2	3	2	1	2	1	2	1	1	2	2	1	2	2	2	1	2	1	1	2	2
2015	1	2	1	2	1	2	3	1	1	1	1	2	2	1	2	2	1	2	2	2	1	2	1	1	2	2
2017	1	1	1	1	1	1	3	2	1	1	1	2	1	1	2	2	1	2	2	2	1	2	1	1	2	2
2012	1	1	1	1	1	1	1	2	1	2	1	2	1	1	2	2	1	2	1	2	2	2	1	1	2	2
2017	1	1	1	1	1	1	1	2	1	2	1	2	1	1	2	2	1	1	2	2	2	2	1	1	2	2
2015	1	2	1	1	3	1	1	2	1	2	1	2	1	1	2	2	1	2	2	2	2	2	1	1	1	2
2010	1	2	1	1	1	1	2	1	1	2	1	2	2	1	2	2	1	2	2	2	2	2	1	1	2	2
2014	1	2	2	2	1	2	2	1	1	1	1	2	2	1	2	2	1	2	2	2	2	2	1	1	2	2
2014	1	2	2	2	1	1	3	1	1	1	2	2	2	1	2	2	1	2	2	2	2	2	1	1	2	2
2012	1	2	1	1	4	4	5	2	1	2	1	2	1	1	2	2	1	2	2	2	2	2	1	1	1	1
2017	1	2	2	2	7	4	2	1	1	1	1	2	2	1	2	2	1	2	2	1	1	2	1	1	1	1
2017	1	2	2	1	9	3	3	2	2	2	1	2	1	1	2	2	1	2	2	1	1	2	1	1	2	2
2017	1	2	2	1	8	3	3	3	2	2	1	2	1	1	2	2	1	2	2	1	1	2	1	1	2	2
2017	1	2	2	2	7	4	6	3	2	2	1	2	1	1	2	2	1	2	2	2	1	2	1	1	1	1
2010	1	2	2	1	4	4	6	3	1	1	1	2	1	1	2	2	1	2	1	2	1	2	1	2	1	1
2010	1	1	2	2	4	4	6	3	1	1	1	2	1	1	2	2	1	2	1	2	1	2	1	2	1	1
2012	1	2	2	2	1	1	1	2	1	2	2	1	2	2	1	1	2	1	2	2	1	2	1	2	2	2
2008	1	2	1	1	1	1	1	1	1	2	1	2	2	1	2	2	1	2	2	2	1	2	1	2	2	2
2008	1	1	1	1	1	1	1	1	1	2	1	2	2	1	2	2	1	2	2	2	1	2	1	2	2	2
2009	1	1	1	1	1	1	1	1	1	2	1	2	2	1	2	2	1	2	2	2	1	2	1	2	2	2
2009	1	1	1	1	1	1	1	1	1	1	1	2	2	1	2	2	1	2	2	2	1	2	1	2	2	2
2009	1	2	1	1	1	1	1	1	1	1	2	1	2	2	1	1	2	2	2	2	1	2	1	2	2	2
2013	1	2	1	1	1	1	1	1	1	1	2	1	2	2	1	1	2	2	2	2	1	2	1	2	2	2
2013	1	1	1	1	1	1	1	1	1	1	2	1	2	2	1	1	2	2	2	2	1	2	1	2	2	2
2014	1	1	1	1	1	1	1	1	1	1	2	1	2	2	1	1	2	2	2	2	1	2	1	2	2	2
2014	1	1	1	1	1	1	1	1	1	1	2	2	2	1	1	2	2	2	2	2	1	2	1	2	2	2
2015	1	1	1	1	3	1	1	1	1	1	2	1	2	2	1	1	2	2	2	2	1	2	1	2	2	2
2008	1	1	1	1	1	1	2	1	1	2	1	2	2	1	2	2	1	2	2	2	1	2	1	2	2	2
2009	1	1	1	1	1	1	2	1	1	1	1	2	2	1	2	2	1	2	2	2	1	2	1	2	2	2
2010	1	1	2	2	1	1	2	1	1	2	1	2	2	1	2	2	1	2	2	2	1	2	1	2	2	2
2010	1	1	2	2	1	2	2	1	1	1	1	2	1	1	2	2	1	2	2	2	1	2	1	2	2	2
2011	1	2	1	1	1	1	2	2	1	1	1	2	1	1	2	2	1	2	2	2	1	2	1	2	2	2
2011	1	2	1	1	1	1	2	2	1	2	1	2	1	1	2	2	1	2	2	2	1	2	1	2	2	2
2011	1	2	1	1	1	2	2	2	1	1	1	2	2	1	2	2	1	2	2	2	1	2	1	2	2	2
2011	1	1	1	1	1	2	2	1	1	1	1	2	2	1	2	2	1	2	2	2	1	2	1	2	2	2
2012	1	1	1	1	1	1	2	2	1	1	1	2	1	1	2	2	1	2	2	2	1	2	1	2	2	2
2012	1	1	1	1	1	1	2	1	1	1	1	2	2	1	2	2	1	2	2	2	1	2	1	2	2	2
2012	1	1	1	1	1	1	2	1	1	2	1	2	2	1	2	2	1	2	2	2	1	2	1	2	2	2
2012	1	1	1	1	1	1	2	1	1	1	1	2	2	1	2	2	1	2	2	2	1	2	1	2	2	2
2013	1	2	1	1	1	1	2	1	1	1	1	2	2	1	2	2	1	2	2	2	1	2	1	2	2	2
2013	1	1	1	1	1	1	2	1	1	2	1	2	2	1	2	2	1	2	2	2	1	2	1	2	2	2
2013	1	1	1	1	1	1	2	2	1	1	1	2	1	1	2	2	1	2	2	2	1	2	1	2	2	2
2013	1	2	1	1	1	1	2	1	1	1	1	2	2	1	2	2	1	2	2	2	1	2	1	2	2	2
2013	1	1	1	1	1	1	2	1	1	1	1	2	2	1	2	2	1	2	2	2	1	2	1	2	2	2
2013	1	2	1	1	2	1	2	1	1	1	1	2	2	1	2	2	1	2	2	2	1	2	1	2	2	2
2013	1	2	2	2	2	1	2	1	1	1	1	2	2	1	2	2	1	2	2	2	1	2	1	2	1	2
2013	1	1	1	1	1	1	2	1	1	2	1	2	2	1	2	2	1	2	2	2	1	2	1	2	2	2
2013	1	1	1	1	1	1	2	2	1	1	1	2	1	1	2	2	1	2	2	2	1	2	1	2	2	2
2014	1	1	1	1	1	1	2	1	1	2	1	2	2	1	2	2	1	2	2	2	1	2	1	2	2	2
2014	1	2	1	1	2	1	2	1	1	1	1	2	2	1	2	2	1	2	2	2	1	2	1	2	2	2
2014	1	2	1	1	1	2	2	2	1	1	1	2	1	1	2	2	1	2	2	2	1	2	1	2	2	2
2015	1	2	1	1	2	2	2	1	1	2	1	2	2	1	2	2	1	2	2	2	1	2	1	2	2	2
2015	1	1	1	2	1	2	2	2	1	1	1	2	2	1	2	2	1	2	2	2	1	2	1	2	2	2
2015	1	1	1	1	3	2	2	1	1	1	1	2	2	1	2	2	1	2	2	2	1	2	1	2	2	2
2015	1	1	1	1	3	1	2	1	1	1	1	2	2	1	2	2	1	2	2	2	1	2	1	2	2	2
2016	1	1	1	1	3	1	2	1	1	2	1	2	2	1	2	2	1	2	2	2	1	2	1	2	2	2
2016	1	2	1	1	3	1	2	1	1	2	1	2	2	1	2	2	1	2	2	2	1	2	1	2	2	2
2017	1	2	1	1	1	3	2	1	1	2	1	2	2	1	2	2	1	2	2	2	1	2	1	2	2	2
2009	1	2	1	1	1	2	3	1	1	1	1	2	2	2	1	2	2	2	2	2	1	2	1	2	2	2
2011	1	2	1	1	1	2	3	1	1	1	1	2	2	1	2	2	1	2	2	2	1	2	1	2	2	2
2013	1	1	1	1	1	1	3	1	1	1	1	2	2	1	2	2	1	2	2	2	1	2	1	2	2	2
2013	1	2	1	1	1	2	3	1	1	1	1	2	2	1	2	2	1	2	2	2	1	2	1	2	2	2
2013	1	1	1	1	1	2	3	1	1	2	1	2	2	1	2	2	1	2	2	2	1	2	1	2	2	2
2013	1	1	1	1	1	2	3	2	1	2	1	2	1	1	2	2	1	2	2	2	1	2	1	2	2	2
2013	1	1	1	1	1	2	3	2	1	1	1	2	1	1	2	2	1	2	2	2	1	2	1	2	2	2
2013	1	1	1	1	1	2	3	1	1	2	1	2	2	1	2	2	1	2	2	2	1	2	1	2	2	2
2014	1	2	1	1	1	1	3	2	1	2	1	2	1	1	2	2	1	2	2	2	1	2	1	2	2	2
2014	1	1	1	1	2	4	3	1	1	2	1	2	2	1	2	2	1	2	2	2	1	2	1	2	1	1
2015	1	2	2	2	1	2	3	4	1	1	2	2	2	1	2	2	1	2	2	2	1	2	1	2	2	2
2015	1	2	2	2	1	2	3	1	1	2	1	2	2	1	2	2	1	2	2	2	1	2	1	2	2	2
2015	1	2	1	1	3	1	3	1	1	2	1	2	2	1	2	2	1	2	2	2	1	2	1	2	1	1
2015	1	2	1	2	1	2	3	2	1	1	1	2	1	1	2	2	1	2	2	2	1	2	1	2	2	2
2015	1	1	1	1	1	1	3	1	1	1	1	2	2	1	2	2	1	2	2	2	1	2	1	2	2	2
2015	1	1	1	1	1	2	3	1	1	2	1	2	2	1	2	2	1	2	2	2	1	2	1	2	2	2
2015	1	1	1	1	1	1	3	2	1	1	1	2	1	1	2	2	1	2	2	2	1	2	1	2	2	2
2017	1	2	1	1	1	4	3	3	1	2	1	2	1	1	2	2	1	2	2	2	1	2	1	2	1	2
2011	1	1	1	1	1	2	3	1	1	2	1	2	2	1	2	2	1	2	2	2	1	2	1	2	1	2
2010	1	2	1	1	1	3	4	1	1	1	1	2	2	1	2	2	1	2	2	2	1	2	1	2	2	2
2012	1	2	1	1	1	3	4	2	1	1	1	2	1	1	2	2	1	2	2	2	1	2	1	2	2	2
2015	1	2	1	1	3	2	4	1	1	1	1	2	2	1	2	2	1	2	2	2	1	2	1	2	1	1
2008	1	2	1	1	4	4	5	2	1	1	1	2	2	1	2	2	1	2	2	2	1	2	1	2	1	1
2008	1	1	1	1	3	4	5	3	1	1	1	2	1	1	2	2	1	2	2	2	1	2	1	2	1	1
2010	1	1	1	1	3	4	5	3	1	1	1	2	1	2	1	1	2	2	2	2	1	2	1	2	1	1
2009	1	2	1	1	1	4	6	3	1	1	1	2	1	2	1	2	2	2	2	2	1	2	1	2	1	1
2011	1	2	2	2	2	4	6	2	1	1	1	2	1	1	2	2	1	2	2	2	1	2	1	2	1	2
2017	1	1	1	1	1	3	6	2	1	2	1	2	1	1	2	2	1	2	2	2	1	2	1	2	1	1
2008	1	2	2	1	4	4	6	3	2	1	1	2	1	1	2	2	1	2	2	2	1	2	1	2	1	1
2008	1	2	2	1	5	4	6	3	2	1	1	2	2	1	2	2	1	2	2	2	1	2	1	2	1	1
2011	1	2	2	2	2	4	6	2	2	1	1	2	1	1	2	2	1	2	2	2	1	2	1	2	1	1
2013	1	1	2	2	6	4	6	2	2	2	1	2	1	1	2	2	1	2	2	2	1	2	1	2	2	1
2010	1	1	2	1	1	1	1	1	3	1	1	1	2	2	2	1	2	2	2	2	1	2	1	2	2	2
2012	1	2	2	2	1	1	2	4	3	1	1	2	2	1	2	2	1	2	2	2	1	2	1	2	2	2
2012	1	2	2	2	1	1	2	4	3	1	1	2	2	1	2	2	1	2	2	2	1	2	1	2	2	2
2012	1	1	2	2	2	2	3	4	3	1	1	2	2	1	2	2	1	2	2	2	1	2	1	2	1	2
2012	1	2	2	2	1	2	3	4	3	1	1	2	2	1	2	2	1	2	2	2	1	2	1	2	1	1
2012	1	1	2	2	3	3	4	4	3	1	1	2	2	1	2	2	1	2	2	2	1	2	1	2	1	2
2012	1	1	2	2	1	1	2	2	3	1	1	2	1	1	2	2	1	2	2	2	1	2	1	2	2	2
2010	1	2	1	1	1	1	1	2	1	2	1	2	2	1	1	2	1	2	1	2	2	2	1	2	2	2
2015	1	2	1	1	2	1	1	2	1	2	1	2	2	1	2	2	1	2	1	2	2	2	1	2	2	2
2008	1	1	1	1	1	1	1	1	1	1	1	2	2	1	2	2	1	2	2	2	2	2	1	2	2	2
2010	1	1	1	1	1	3	2	2	1	1	1	2	1	1	2	2	1	2	2	2	2	2	1	2	2	2
2013	1	2	1	1	1	1	2	2	1	1	1	2	1	1	2	2	1	2	2	2	2	2	1	2	2	2
2014	1	1	2	2	1	1	2	2	1	1	1	2	1	1	2	2	1	2	2	2	2	2	1	2	2	2
2014	1	2	1	1	1	2	2	1	1	2	1	2	2	1	2	2	1	2	2	2	2	2	1	2	2	2
2015	1	2	1	1	2	1	2	1	1	1	1	2	2	1	2	2	1	2	2	2	2	2	1	2	2	2
2012	1	1	1	1	1	1	2	1	1	1	1	2	2	1	2	2	1	2	2	2	2	2	1	2	1	2
2010	1	2	1	1	1	2	3	1	1	1	1	2	2	1	2	2	1	2	2	2	2	2	1	2	2	2
2012	1	1	1	1	1	1	3	1	1	1	1	2	2	1	2	2	1	2	2	2	2	2	1	2	2	2
2013	1	1	1	1	1	2	3	2	1	2	1	2	2	1	2	2	1	2	2	2	2	2	1	2	2	2
2014	1	1	1	1	1	2	3	1	1	1	1	2	2	1	2	2	1	2	2	2	2	2	1	2	2	2
2015	1	1	1	1	1	2	3	1	1	1	1	2	2	1	2	2	1	2	2	2	2	2	1	2	2	2
2015	1	1	2	2	1	2	3	1	1	1	1	2	2	1	2	2	1	2	2	2	2	2	1	2	2	2
2012	1	2	2	2	5	4	5	2	2	1	1	2	1	1	2	2	1	2	2	2	2	2	1	2	1	1
2011	1	1	2	1	1	1	2	4	3	1	1	2	2	1	2	2	1	2	2	2	2	2	1	2	2	2
2012	1	1	2	2	1	1	2	4	3	1	1	2	2	1	2	2	1	2	2	2	2	2	1	2	2	2
2012	1	1	1	1	4	3	4	4	3	1	1	2	2	1	2	2	1	2	2	2	2	2	1	2	1	1
2012	1	1	2	2	1	1	2	2	1		1	2	1	1	2	2	1	2	2	2	2	2	1	2	2	2
2009	1	1	1	1	1	1	1	2	1	2	1	2	1	1	2	2	1	1	1	2	3	2	1	2	2	2
2017	1	2	1	1	8	3	3	2	1	2	1	2	1	1	2	2	1	2	2	1	1	2	1	2	2	1
2017	1	2	2	1	8	3	3	2	1	2	1	2	1	1	2	2	1	2	2	1	1	2	1	2	2	1
2017	1	2	2	2	4	4	6	3	1	1	1	2	1	1	2	2	1	2	2	1	1	2	1	2	2	1
2013	1	2	1	1	4	2	2	1	1	2	1	2	2	1	2	2	1	2	2	2	1	2	1	2	1	1
2014	1	2	1	1	3	1	2	2	1	1	1	2	1	1	1	1	1	2	2	2	1	2	1	2	2	2
2010	2	1	2	2	4	3	4	4	3	2	1	2	2	1	2	2	1	2	1	2	1	2	1	1	1	1
2009	2	2	1	1	1	1	1	1	1	1	1	2	2	1	2	2	1	2	2	2	1	2	1	1	2	2
2009	2	1	1	1	1	1	1	1	1	1	2	2	2	2	1	1	2	2	2	2	1	2	1	1	2	2
2008	2	1	1	1	1	1	2	1	1	2	1	2	2	1	2	2	1	2	2	2	1	2	1	1	2	2
2011	2	2	2	2	1	1	2	2	1	1	1	2	1	1	2	2	1	2	2	2	1	2	1	1	2	2
2011	2	1	1	1	1	2	2	2	1	1	1	2	1	1	2	2	1	2	2	2	1	2	1	1	2	2
2008	2	1	1	1	1	1	3	3	1	2	1	2	1	1	2	2	1	2	2	2	1	2	1	1	2	2
2012	2	2	1	1	1	2	3	4	3	1	1	2	2	1	2	2	1	2	2	2	1	2	1	1	1	2
2017	2	1	2	2	1	3	1	2	1	2	1	2	1	1	2	2	1	1	2	2	2	2	1	1	2	2
2010	2	2	2	2	2	3	4	4	3	1	1	2	2	1	2	2	1	2	2	2	2	2	1	1	2	2
2011	2	2	1	1	1	1	1	2	1	2	2	1	2	2	1	1	2	1	2	2	1	2	1	2	2	2
2009	2	2	1	1	1	1	1	1	1	1	1	2	2	1	2	2	1	2	2	2	1	2	1	2	2	2
2009	2	1	1	1	1	1	1	1	1	1	1	2	2	1	2	2	1	2	2	2	1	2	1	2	2	2
2009	2	2	1	1	1	1	1	1	1	2	1	2	2	1	2	2	1	2	2	2	1	2	1	2	2	2
2009	2	2	1	1	1	1	1	1	1	2	2	1	2	2	1	1	2	2	2	2	1	2	1	2	2	2
2009	2	2	1	1	1	1	1	1	1	1	2	1	2	1	1	1	2	2	2	2	1	2	1	2	2	2
2010	2	1	1	1	1	1	1	1	1	1	2	1	2	2	1	2	2	2	2	2	1	2	1	2	2	2
2010	2	1	1	1	1	3	1	2	1	1	2	1	2	1	1	1	2	2	2	2	1	2	1	2	2	2
2010	2	2	1	1	1	1	1	1	1	1	1	2	2	2	1	1	1	2	2	2	1	2	1	2	2	2
2011	2	1	2	1	1	1	1	2	1	2	1	2	1	1	2	2	1	2	2	2	1	2	1	2	2	2
2012	2	1	1	1	1	1	1	1	1	1	2	1	2	2	1	1	2	2	2	2	1	2	1	2	2	2
2012	2	1	1	1	1	1	1	1	1	1	2	1	2	2	1	1	2	2	2	2	1	2	1	2	2	2
2012	2	1	1	1	1	1	1	2	1	1	1	2	1	1	2	2	1	2	2	2	1	2	1	2	2	2
2017	2	1	1	1	1	1	1	1	1	1	2	2	2	2	1	1	2	2	2	2	1	2	1	2	2	2
2017	2	2	1	1	1	4	1	2	1	1	1	2	1	1	2	2	1	2	2	2	1	2	1	2	2	2
2009	2	2	1	1	1	1	2	1	1	2	1	2	2	1	2	2	1	2	2	2	1	2	1	2	2	2
2010	2	2	1	1	1	1	2	1	1	1	1	2	2	1	2	2	1	2	2	2	1	2	1	2	2	2
2010	2	1	2	2	1	2	2	2	1	2	1	2	2	1	2	2	1	2	2	2	1	2	1	2	2	2
2010	2	1	2	2	1	2	2	1	1	1	1	2	2	1	2	2	1	2	2	2	1	2	1	2	2	2
2010	2	1	2	2	1	1	2	1	1	1	1	2	2	1	2	2	1	2	2	2	1	2	1	2	2	2
2011	2	1	1	1	1	1	2	2	1	1	1	2	1	1	2	2	1	2	2	2	1	2	1	2	2	2
2012	2	1	1	1	1	1	2	2	1	1	1	2	1	1	2	2	1	2	2	2	1	2	1	2	2	2
2012	2	2	1	1	1	1	2	1	1	2	1	2	2	1	2	2	1	2	2	2	1	2	1	2	2	2
2014	2	1	1	1	3	2	2	1	1	2	1	2	2	1	2	2	1	2	2	2	1	2	1	2	1	1
2008	2	1	2	2	1	1	3	1	1	2	1	2	2	1	2	2	1	2	2	2	1	2	1	2	2	2
2009	2	1	1	1	1	2	3	1	1	1	1	2	2	1	2	2	1	2	2	2	1	2	1	2	2	2
2009	2	2	1	1	1	2	3	2	1	1	1	2	1	1	2	2	1	2	2	2	1	2	1	2	1	2
2012	2	2	1	1	1	2	3	1	1	1	1	2	2	1	2	2	1	2	2	2	1	2	1	2	2	2
2010	2	2	1	1	1	3	4	1	1	1	1	2	2	1	2	2	1	2	2	2	1	2	1	2	1	1
2009	2	1	1	1	1	3	5	2	1	1	1	2	1	1	2	2	1	2	2	2	1	2	1	2	1	1
2009	2	2	1	1	1	4	5	2	1	1	1	2	1	1	2	2	1	2	2	2	1	2	1	2	1	1
2010	2	2	2	1	2	4	5	2	1	1	1	2	1	1	2	2	1	2	2	2	1	2	1	2	1	2
2012	2	2	1	1	2	4	6	2	2	1	1	2	1	1	2	2	1	2	2	2	1	2	1	2	1	1
2012	2	1	2	2	1	1	2	4	3	1	1	2	2	1	2	2	1	2	2	2	1	2	1	2	2	2
2012	2	2	1	1	1	1	2	4	3	1	1	2	2	1	2	2	1	2	2	2	1	2	1	2	2	2
2011	2	1	1	1	1	2	3	4	3	1	1	2	2	1	2	2	1	2	2	2	1	2	1	2	1	2
2011	2	2	2	2	4	4	6	4	3	2	1	2	2	1	2	2	1	2	2	2	1	2	1	2	1	1
2014	2	2	2	2	5	3	5	3	2	2	1	2	1	1	2	2	1	1	1	1	2	2	1	2	1	1
2009	2	1	1	1	1	1	1	2	1	2	1	2	1	1	2	2	1	2	1	2	2	2	1	2	2	2
2009	2	1	1	1	1	1	1	2	1	2	1	2	1	1	2	2	1	2	1	2	2	2	1	2	2	2
2010	2	1	1	1	1	1	1	2	1	2	1	2	2	2	2	2	1	1	2	2	2	2	1	2	2	2
2011	2	1	1	1	1	1	1	2	1	2	1	2	1	1	2	2	1	1	2	2	2	2	1	2	2	2
2010	2	1	1	1	1	1	2	1	1	1	1	2	2	1	2	2	1	2	2	2	2	2	1	2	2	2
2010	2	1	2	2	1	1	2	1	1	2	1	2	2	1	2	2	1	2	2	2	2	2	1	2	2	2
2014	2	1	2	2	1	1	2	1	1	1	2	2	2	1	2	2	1	2	2	2	2	2	1	2	2	2
2010	2	2	1	1	1	3	4	1	1	1	1	2	2	1	2	2	1	2	2	2	2	2	1	2	1	2
2010	2	2	1	1	1	3	4	2	1	1	1	2	1	1	2	2	1	2	2	2	2	2	1	2	1	2
2010	2	2	1	1	1	4	6	2	1	1	1	2	1	1	2	2	1	2	2	2	2	2	1	2	1	2
2013	2	2	1	1	6	3	5	2	2	1	1	2	1	1	2	2	1	2	2	2	2	2	1	2	2	1
2014	2	2	2	2	6	4	5	3	2	1	1	2	1	1	2	2	1	2	2	2	2	2	1	2	2	1
2008	2	2	1	1	1	1	1	1	1	1	1	2	1	1	2	2	1	2	2	2	3	2	1	2	2	2
2016	2	1	1	1	1	1	1	1	1	1	2	1	2	2	1	1	2	2	2	2	1	2	2	1	2	2
2013	2	1	1	1	1	1	2	1	1	1	1	2	2	1	2	2	1	2	2	2	1	2	2	1	2	2
2013	2	1	2	2	1	1	2	1	1	1	1	2	2	1	2	2	1	2	2	2	1	2	2	1	2	2
2016	2	1	1	1	1	1	2	2	1	1	1	2	1	1	2	2	1	2	2	2	1	2	2	1	2	2
2015	2	1	2	2	1	2	3	1	1	1	1	2	2	1	2	2	1	2	2	2	1	2	2	1	2	2
2016	2	2	2	2	1	1	3	1	1	1	1	2	2	1	2	2	1	2	2	2	1	2	2	1	2	2
2016	2	2	1	1	1	1	3	1	1	2	1	2	2	1	2	2	1	2	2	2	1	2	2	1	2	2
2008	2	2	2	2	1	2	6	1	1	1	1	2	2	1	2	2	1	2	2	2	1	2	2	1	2	2
2008	2	1	2	2	1	1	1	4	3	2	1	2	2	1	2	2	1	2	2	2	1	2	2	1	1	2
2010	2	1	2	2	1	1	2	4	3	2	1	2	2	1	2	2	1	2	2	2	1	2	2	1	2	2
2011	2	2	2	2	1	2	3	4	3	2	1	2	2	1	2	2	1	2	2	2	1	2	2	1	1	2
2012	2	2	2	2	1	2	3	4	3	2	1	2	2	1	2	2	1	2	2	2	1	2	2	1	2	2
2008	2	2	2	2	1	1	1	3	1	2	1	2	2	1	2	2	1	2	2	2	1	2	2	1	2	2
2014	2	2	1	2	1	1	1	2	1	2	1	2	2	1	2	2	1	1	2	2	2	2	2	1	2	2
2016	2	2	2	1	1	1	1	2	1	2	1	2	1	1	2	2	1	2	2	2	2	2	2	1	2	2
2016	2	1	1	1	1	1	1	2	1	2	1	2	1	1	2	2	1	2	2	2	2	2	2	1	2	2
2013	2	1	2	2	1	1	2	1	1	1	1	2	2	1	2	2	1	2	2	2	2	2	2	1	2	2
2010	2	1	2	2	1	1	1	4	3	2	1	2	2	1	2	2	1	2	2	2	2	2	2	1	2	2
2016	2	1	1	1	1	1	3	1	1	1	1	2	2	2	2	2	2	2	2	2	1	2	2	1	2	2
2013	2	1	2	2	1	1	1	2	1	2	2	1	2	2	1	1	2	1	2	2	1	2	2	2	2	2
2016	2	1	1	1	1	1	1	2	1	2	2	1	2	2	1	1	2	1	2	2	1	2	2	2	2	2
2012	2	1	1	1	1	1	1	2	1	1	1	2	1	1	2	2	1	2	2	2	1	2	2	2	2	2
2013	2	1	2	2	1	1	1	2	1	2	2	1	2	2	1	1	2	2	2	2	1	2	2	2	2	2
2013	2	2	1	1	1	1	1	1	1	1	2	1	2	2	1	1	2	2	2	2	1	2	2	2	2	2
2013	2	1	2	2	1	1	1	2	1	1	1	2	1	1	2	2	1	2	2	2	1	2	2	2	2	2
2013	2	1	2	2	1	1	1	2	1	1	1	2	1	1	2	2	1	2	2	2	1	2	2	2	2	2
2014	2	2	1	1	1	1	1	1	1	1	2	2	2	2	1	1	2	2	2	2	1	2	2	2	2	2
2015	2	2	2	2	1	1	1	1	1	1	2	1	2	2	1	1	2	2	2	2	1	2	2	2	2	2
2015	2	1	2	2	1	1	1	1	1	1	2	1	2	2	1	1	2	2	2	2	1	2	2	2	2	2
2016	2	1	2	2	1	1	1	2	1	1	1	2	1	1	2	2	1	2	2	2	1	2	2	2	2	2
2016	2	2	2	2	1	1	1	1	1	1	2	1	2	2	1	1	2	2	2	2	1	2	2	2	2	2
2016	2	2	2	1	1	1	1	1	1	1	2	1	2	2	1	1	2	2	2	2	1	2	2	2	2	2
2016	2	1	1	1	1	1	1	1	1	1	2	1	2	2	1	1	2	2	2	2	1	2	2	2	2	2
2016	2	1	2	2	1	1	1	1	1	1	2	1	2	2	1	1	2	2	2	2	1	2	2	2	2	2
2009	2	2	2	2	1	1	2	1	1	1	1	2	2	1	2	2	1	2	2	2	1	2	2	2	2	2
2013	2	2	1	1	1	1	2	2	1	1	1	2	1	1	2	2	1	2	2	2	1	2	2	2	2	2
2013	2	2	1	1	1	1	2	1	1	2	1	2	2	1	2	2	1	2	2	2	1	2	2	2	2	2
2013	2	1	2	2	1	1	2	2	1	1	1	2	1	1	2	2	1	2	2	2	1	2	2	2	2	2
2013	2	1	2	2	1	1	2	1	1	1	1	2	2	1	2	2	1	2	2	2	1	2	2	2	2	2
2013	2	1	2	2	1	1	2	1	1	1	1	2	2	1	2	2	1	2	2	2	1	2	2	2	1	2
2013	2	1	1	1	1	1	2	1	1	2	1	2	2	1	2	2	1	2	2	2	1	2	2	2	2	2
2013	2	1	2	2	2	1	2	1	1	1	1	2	2	1	2	2	1	2	2	2	1	2	2	2	2	2
2015	2	2	2	2	1	2	2	4	1	1	1	2	2	1	2	2	1	2	2	2	1	2	2	2	2	2
2015	2	1	2	2	1	2	2	2	1	1	1	2	1	1	2	2	1	2	2	2	1	2	2	2	2	2
2015	2	1	2	2	1	2	2	2	1	1	1	2	1	1	2	2	1	2	2	2	1	2	2	2	2	2
2015	2	2	1	1	1	2	2	2	1	1	1	2	1	1	2	2	1	2	2	2	1	2	2	2	2	2
2016	2	1	1	1	1	1	2	1	1	1	1	2	2	1	2	2	1	2	2	2	1	2	2	2	2	2
2017	2	1	2	2	1	3	2	2	1	2	1	2	1	1	2	2	1	2	2	2	1	2	2	2	2	2
2013	2	2	1	1	1	2	3	1	1	1	1	2	2	1	2	2	1	2	2	2	1	2	2	2	2	2
2015	2	2	2	2	1	2	3	1	1	1	1	2	2	1	2	2	1	2	2	2	1	2	2	2	2	2
2015	2	1	2	2	1	2	3	2	1	1	1	2	1	1	2	2	1	2	2	2	1	2	2	2	2	2
2016	2	1	1	1	1	2	3	2	1	1	1	2	1	1	2	2	1	2	2	2	1	2	2	2	2	2
2016	2	2	1	1	1	2	3	2	1	2	1	2	1	1	2	2	1	2	2	2	1	2	2	2	2	2
2016	2	1	1	1	1	2	3	2	1	1	1	2	1	1	2	2	1	2	2	2	1	2	2	2	2	2
2016	2	2	1	1	1	2	3	2	1	2	1	2	1	1	2	2	1	2	2	2	1	2	2	2	2	2
2016	2	1	1	1	1	2	3	1	1	2	1	2	2	1	2	2	1	2	2	2	1	2	2	2	2	2
2016	2	1	1	1	1	2	3	2	1	1	1	2	1	1	2	2	1	2	2	2	1	2	2	2	2	2
2017	2	1	2	2	1	2	3	4	1	1	1	2	2	1	2	2	1	2	2	2	1	2	2	2	2	1
2017	2	1	1	1	1	4	2	1	2	1	1	2	2	1	2	2	1	2	2	2	1	2	2	2	1	2
2008	2	2	2	2	1	1	1	4	3	2	1	2	2	1	2	2	1	2	2	2	1	2	2	2	2	2
2008	2	2	2	1	1	1	1	4	3	2	1	2	2	1	2	2	1	2	2	2	1	2	2	2	2	2
2008	2	2	2	2	1	1	1	4	3	2	1	2	1	1	2	2	1	2	2	2	1	2	2	2	2	2
2009	2	2	2	2	1	1	1	4	3	2	1	2	2	1	2	2	1	2	2	2	1	2	2	2	2	2
2009	2	2	1	2	1	1	1	4	3	2	1	2	2	2	1	2	2	2	2	2	1	2	2	2	2	2
2008	2	1	2	2	1	1	2	4	3	2	1	2	2	1	2	2	1	2	2	2	1	2	2	2	2	2
2010	2	1	2	2	1	1	2	4	3	2	1	2	2	1	2	2	1	2	2	2	1	2	2	2	2	2
2010	2	2	2	2	1	2	2	4	3	2	1	2	2	1	2	2	1	2	2	2	1	2	2	2	2	2
2011	2	1	2	2	1	1	2	4	3	2	1	2	2	1	2	2	1	2	2	2	1	2	2	2	2	2
2011	2	1	2	2	1	1	2	4	3	2	1	2	2	1	2	2	1	2	2	2	1	2	2	2	2	2
2011	2	1	2	2	1	1	2	4	3	2	1	2	2	1	2	2	1	2	2	2	1	2	2	2	2	2
2011	2	2	2	2	1	1	2	4	3	2	1	2	2	1	2	2	1	2	2	2	1	2	2	2	2	2
2011	2	1	2	2	1	1	2	4	3	2	1	2	2	1	2	2	1	2	2	2	1	2	2	2	2	2
2012	2	1	2	2	1	1	2	4	3	2	1	2	2	1	2	2	1	2	2	2	1	2	2	2	2	2
2012	2	2	1	1	1	1	2	4	3	1	1	2	2	1	2	2	1	2	2	2	1	2	2	2	2	2
2012	2	1	2	2	1	1	2	4	3	2	1	2	2	1	2	2	1	2	2	2	1	2	2	2	2	2
2012	2	1	2	2	1	1	2	4	3	2	1	2	2	1	2	2	1	2	2	2	1	2	2	2	2	2
2012	2	2	1	1	1	1	2	4	3	2	1	2	2	1	2	2	1	2	2	2	1	2	2	2	2	2
2012	2	1	2	2	1	1	2	4	3	1	1	2	2	1	2	2	1	2	2	2	1	2	2	2	2	2
2012	2	1	2	2	1	1	2	4	3	2	1	2	2	1	2	2	1	2	2	2	1	2	2	2	2	2
2011	2	1	2	2	1	1	2	4	3	2	1	2	2	1	2	2	1	2	2	2	1	2	2	2	2	2
2008	2	2	2	1	1	3	3	2	3	2	1	2	2	1	2	2	1	2	2	2	1	2	2	2	2	2
2009	2	1	2	2	1	2	3	4	3	2	1	2	2	2	1	2	2	2	2	2	1	2	2	2	2	2
2012	2	2	2	2	1	2	3	4	3	2	1	2	2	1	2	2	1	2	2	2	1	2	2	2	1	2
2012	2	1	1	1	1	2	3	4	3	2	1	2	2	1	2	2	1	2	2	2	1	2	2	2	2	2
2012	2	1	1	1	1	2	3	4	3	2	1	2	2	1	2	2	1	2	2	2	1	2	2	2	1	1
2008	2	2	2	2	2	3	4	4	3	2	1	2	2	1	2	2	1	2	2	2	1	2	2	2	1	1
2010	2	2	2	2	3	3	4	4	3	1	1	2	2	2	1	1	2	2	2	2	1	2	2	2	1	2
2012	2	1	1	1	1	2	4	4	3	1	1	2	2	1	2	2	1	2	2	2	1	2	2	2	1	2
2012	2	2	1	1	2	3	4	4	3	2	1	2	2	1	2	2	1	2	2	2	1	2	2	2	1	2
2012	2	2	2	2	2	2	4	4	3	1	1	2	2	1	2	2	1	2	2	2	1	2	2	2	1	2
2010	2	1	2	2	1	4	6	4	3	2	1	2	2	1	2	2	1	2	2	2	1	2	2	2	1	2
2012	2	1	2	2	1	1	1	2	1	2	1	2	1	1	2	2	1	1	1	2	2	2	2	2	2	2
2012	2	1	2	2	1	1	1	2	1	2	1	2	1	1	2	2	1	1	1	2	2	2	2	2	2	2
2010	2	1	2	2	1	1	1	2	3	2	1	2	1	1	2	2	1	1	1	2	2	2	2	2	2	2
2010	2	2	2	2	1	1	1	2	3	2	1	2	1	1	2	2	1	1	1	2	2	2	2	2	2	2
2015	2	2	1	1	1	1	1	2	1	2	1	2	2	1	2	2	1	2	1	2	2	2	2	2	2	2
2014	2	2	2	2	1	1	1	2	1	2	1	2	1	2	2	2	1	1	2	2	2	2	2	2	2	2
2016	2	2	2	2	1	1	1	2	1	2	1	2	1	1	2	2	1	1	2	2	2	2	2	2	2	2
2008	2	2	2	2	1	1	1	2	3	2	1	2	2	1	1	1	1	1	2	2	2	2	2	2	2	2
2009	2	2	2	2	1	1	1	2	3	2	1	2	1	1	2	2	1	1	2	2	2	2	2	2	2	2
2009	2	2	1	2	1	1	1	2	3	2	1	2	2	1	2	2	2	1	2	2	2	2	2	2	2	2
2010	2	1	2	2	1	1	1	2	3	2	1	2	1	1	2	2	1	1	2	2	2	2	2	2	2	2
2009	2	2	1	1	1	1	1	2	1	2	1	2	1	1	2	2	1	2	2	2	2	2	2	2	2	2
2012	2	1	2	2	1	1	1	2	1	2	1	2	1	1	2	2	1	2	2	2	2	2	2	2	2	2
2012	2	1	2	2	1	1	1	2	1	2	1	2	1	1	2	2	1	2	2	2	2	2	2	2	2	2
2012	2	1	1	1	1	1	1	2	1	2	1	2	1	1	2	2	1	2	2	2	2	2	2	2	2	2
2013	2	1	2	2	1	1	2	1	1	1	1	2	2	1	2	2	1	2	2	2	2	2	2	2	2	2
2013	2	1	2	2	1	1	2	1	1	1	1	2	2	1	2	2	1	2	2	2	2	2	2	2	2	2
2013	2	2	2	2	1	1	2	1	1	2	1	2	2	1	2	2	1	2	2	2	2	2	2	2	2	2
2014	2	2	2	2	1	2	2	2	1	2	1	2	1	1	2	2	1	2	2	2	2	2	2	2	2	2
2014	2	1	2	2	1	1	2	1	1	1	1	2	2	1	2	2	1	2	2	2	2	2	2	2	2	2
2015	2	1	1	1	1	2	2	1	1	1	1	2	2	1	2	2	1	2	2	2	2	2	2	2	2	2
2015	2	1	1	1	1	2	2	1	1	1	1	2	2	1	2	2	1	2	2	2	2	2	2	2	2	2
2015	2	2	1	1	1	1	2	1	1	1	1	2	2	1	2	2	1	2	2	2	2	2	2	2	2	2
2013	2	2	2	2	1	2	3	1	1	1	1	2	2	1	2	2	1	2	2	2	2	2	2	2	2	2
2015	2	2	2	2	1	1	2	1	1	1	1	2	2	1	2	2	1	2	2	2	2	2	2	2	2	2
2008	2	1	2	2	1	1	1	2	3	2	1	2	2	1	2	2	1	2	2	2	2	2	2	2	2	2
2012	2	1	1	1	1	1	2	4	3	2	1	2	2	1	2	2	1	2	2	2	2	2	2	2	2	2
2012	2	1	2	2	1	1	2	4	3	2	1	2	2	1	2	2	1	2	2	2	2	2	2	2	2	2
2011	2	1	2	2	2	2	3	4	3	2	1	2	2	1	2	2	1	2	2	2	2	2	2	2	2	2
2015	2	2	2	1	1	1	1	2	1	2	1	2	1	1	2	2	1	1	2	1	3	2	2	2	2	2
2011	2	2	2	2	1	1	1	2	1	2	1	2	1	1	2	2	1	1	2	2	3	2	2	2	2	2
2012	2	2	1	1	1	1	1	2	1	2	1	2	1	1	2	2	1	1	2	2	3	2	2	2	2	2
2013	2	1	2	2	1	1	1	2	1	2	1	2	1	1	2	2	1	1	2	2	3	2	2	2	2	2
2016	2	2	2	2	1	1	1	2	1	2	1	2	1	1	2	2	1	1	2	2	3	2	2	2	2	2
2008	2	1	2	2	1	1	1	2	3	2	1	2	1	1	2	2	1	1	2	2	3	2	2	2	2	2
2008	2	2	2	2	1	1	1	2	3	2	1	2	1	1	2	2	1	2	2	2	3	2	2	2	2	2
